# Supplementary material for: EF-24, a Curcumin Analog, Inhibits Cancer Cell Invasion in Human Nasopharyngeal Carcinoma through Transcriptional Suppression of Matrix Metalloproteinase-9 Gene Expression
Source: Cancers (Basel). 2023 Mar 1;15(5):1552. doi: 10.3390/cancers15051552 (PMC10000445; doi:10.3390/cancers15051552)
Supplement: Supplementary file 1 [file cancers-15-01552-s001.zip]

Archive with 1 entries (1 files):
- cancers-2218038-supplementary.pdf
